# Supplementary material for: Validation of the Pain and Sensitivity Reactivity Scale in Neurotypical Late Adolescents and Adults
Source: Eur J Investig Health Psychol Educ. 2025 May 13;15(5):80. doi: 10.3390/ejihpe15050080 (PMC12109986; doi:10.3390/ejihpe15050080)
Supplement: Supplementary file 1 [file ejihpe-15-00080-s001.zip]

Archive with 1 entries (1 files):
- ejihpe-3567028-supplementary.pdf
